# Supplementary material for: Cross-Species Studies Reveal That Dysregulated Mitochondrial Gene Expression and Electron Transport Complex I Activity Are Crucial for Sarcopenia
Source: Int J Mol Sci. 2024 Sep 25;25(19):10302. doi: 10.3390/ijms251910302 (PMC11477305; doi:10.3390/ijms251910302)
Supplement: Supplementary file 1 [file ijms-25-10302-s001.zip]

Archive with 1 entries (1 files):
- ijms-3191055-supplementary.pdf
